# Supplementary material for: The Puppies’ Age at Adoption Time Influences the Behavioral Responses of Adult Dog
Source: Vet Sci. 2025 Feb 14;12(2):176. doi: 10.3390/vetsci12020176 (PMC11860672; doi:10.3390/vetsci12020176)
Supplement: Supplementary file 1 [file vetsci-12-00176-s001.zip]

Archive with 1 entries (1 files):
- vetsci-3451307-supplementary.pdf
